# Supplementary material for: Hookworm infection is associated with decreased CD4+ T cell counts in HIV-infected adult Ugandans
Source: PLoS Negl Trop Dis. 2017 May 25;11(5):e0005634. doi: 10.1371/journal.pntd.0005634 (PMC5462474; doi:10.1371/journal.pntd.0005634)
Supplement: S1 Data — (XLSX) [file pntd.0005634.s003.xlsx]

## Sheet: Sheet1
study_id	dateofenrollment	clinicenrollmentdate	tasopatientnumber	female	currentpregnancy	age	height	weight	occupation	datehivconfirmation	whoclinicalstageatenrollmetn	dateofbaselinecd4	baselinecd4	currentwhoclinicalstage	studyenrollmencd4date	studyenrollmentcd4	septrin	dapsone	atbtx	bdatetbtxinitiation	aart	bdateartinitiation	carvregimen	opportunisticinfection	a1type	b1datediagnosis	sampleno	cd4result	age_cat	date_enr	tb_12mthhis	bcmresultsfgl_rm_gl	bcmresultsfgul_rm_ad	bcmresultsfgl_rm_al	bcmresultsfgl_rm_cp	bcmresultsfgul_rm_na	bcmresultsfgl_rm_tt	bcmresultsfgl_rm_ss	bcmresultsfgl_rm_eh	gl	ad	al	eh	na	ss	cp	tt	th1pos	th2pos
1	13/08/2013	15/01/2013	13/4026	1	0	42		48	Peasant	15/01/2013	2	18/01/2013	416	2	13/08/2013		1	0	0	9999	1	30/07/2013	TDF+3TC,NVP	0	9999	9999	1	267	2	2013-08-13	0	0	0	0	0	0.018307	0	0	0	0	0	0	0	1	0	0	0	0	1
2	13/08/2013	16/03/2004	13/4336	1	0	48		52	Peasant	16/03/2004	2	21/07/2005	82	2	13/08/2013		1	0	0	9999	1	17/08/2005	3TC,d4T,NVP	0	9999	9999	2	465	2	2013-08-13	0	0	0	0	0	3.99328	0	0	0	0	0	0	0	1	0	0	0	0	1
3	13/08/2013	04/06/2013	04/0575	1	0	30		35	Peasant	04/06/2013	2	05/06/2013	465	2	13/08/2013		1	0	0	9999	0	9999	9999	0	9999	9999	3	363	1	2013-08-13	0	0	0	0	0	0.00910682	0	0	0	0	0	0	0	1	0	0	0	0	1
6	13/08/2013	06/02/2007	4221/017	1	0	31		57	Business Woman	06/02/2007	1	28/07/2008	411	2	13/08/2013		1	0	0	9999	1	03/07/2012	TDF+3TC,NVP	0	9999	9999	6	192	1	2013-08-13	0	0	0	0	0	0	0	0	0	0	0	0	0	0	0	0	0	0	0
7	13/08/2013	03/08/2010	4953/10	0	9	46		59	Peasant	03/08/2010	1	03/08/2010	10	2	13/08/2013		1	0	0	9999	1	26/08/2010	AZT,3TC,EFV	0	9999	9999	7	297	2	2013-08-13	0	0	0	0	0	0.967631	0	0	0	0	0	0	0	1	0	0	0	0	1
8	13/08/2013	16/10/2012	12/4643	1	0	30			Housewife	16/10/2012	2	14/11/2012	466		13/08/2013		1	0	0	9999	0	9999	9999	0	9999	9999	8	483	1	2013-08-13	0	0	0	0	0	0	0	0	0	0	0	0	0	0	0	0	0	0	0
9	13/08/2013	14/08/2012	12/4515	1		35		60	Peasant/Tailor	14/08/2012	2	27/10/2012	432	2	13/08/2013		1	0	0	9999	0	9999	9999	0	9999	9999	9	379	1	2013-08-13	0	0	0		0	0.0060049	0	0	0	0	0	0	0	1	0	0	0	0	1
10	13/08/2013	15/03/2012	4196/12	1	0	30		46	Waitress	15/03/2012	1	09/05/2012	438	2	13/08/2013		1	0	0	9999	0	9999	9999	0	9999	9999	10	298	1	2013-08-13	0		0		0	0.024	0	0	0		0	0	0	1	0	0	0	0	1
11	13/08/2013	07/08/2012	12/4508	1	0	43		58	Business Woman	07/08/2012	3	12/03/2013	55	2	13/08/2013		1	0	0	9999	1	12/3/2013	TDF,3TC,EFV	0	9999	9999	11	321	2	2013-08-13	0	0	0		0	0.00822581	0	0	0	0	0	0	0	1	0	0	0	0	1
12	13/08/2013	99/99/2010	116/10	1	0	24		51		99/99/2010				2	13/08/2013		1	0	0	9999	1	07/02/2013	TDF+3TC,NVP	0	9999	9999	12	346	0	2013-08-13	0	0	0		0	0.019	0	0	0	0	0	0	0	1	0	0	0	0	1
14	13/08/2013	05/07/2012	12/4433	1	0	36		54	Peasant	05/07/2012	2	03/08/2012	420	2	13/08/2013		1	0	0	9999	0	9999	9999	0	9999	9999	14	383	1	2013-08-13	0	0	0		0	0	0	0	0	0	0	0	0	0	0	0	0	0	0
15	13/08/2013	22/04/2010	4505/10	1	0	43		48	Peasant	22/04/2010	2	08/10/2011	307	2	13/08/2013		1	0	0	9999	1	03/11/2011	TDF+3TC,EFV				15	684	2	2013-08-13	0	0	0		0	0	0	0	0	0	0	0	0	0	0	0	0	0	0
18	13/08/2013	99/99/2003	03/840	1		44			Peasant	99/99/2003				3	13/08/2013		1	0	1	99/99/2003	1	99/99/2003	AZT,3TC,NVP				18	316	2	2013-08-13	0	0	0		0	0.024	0	0	0	0	0	0	0	1	0	0	0	0	1
19	13/08/2013	15/02/2011	11/4188	1	0	41		65	Business	15/02/2011	2	15/02/2011	177	2	13/08/2013		1	0	0	9999	1	15/03/2011	AZT,3TC,NVP	0	9999	9999	19	289	2	2013-08-13	0	0	0		0	0	0		0	0	0	0	0	0	0	0	0	0	0
20	13/08/2013	14/04/2010	10/081	1	0	37		62	Peasant	14/04/2010	1	13/08/2010	307	2	13/08/2013		1	0	0	9999	1	27/10/2010	AZT,3TC,NVP				20	246	1	2013-08-13	0	0	0		0	1.011	0	0	0	0	0	0	0	1	0	0	0	0	1
21	13/08/2013	04/06/2009	4639/09	1		49		45	Peasant	04/06/2009	2	15/03/2012	223		13/08/2013		1	0	0	9999	1	10/07/2012	TDF,3TC,EFV				21	388	2	2013-08-13	0	0	0		0	0	0	0	0	0	0	0	0	0	0	0	0	0	0
22	13/08/2013	22/07/2010	4923/10	1	0	41		44	Milk Vendor	22/07/2010	2	11/11/2010	347	2	13/08/2013		1	0	0	9999	1	17/03/2011	AZT,3TC,EFV				22	482	2	2013-08-13	0	0	0		0	0	0	0	0	0	0	0	0	0	0	0	0	0	0
23	13/08/2013	27/04/2010	10/4516	1	0	35		40	Peasant	27/04/2010	2	31/07/2010	66	2	13/08/2013		1	0	0	9999	1	26/08/2010	AZT,3TC,NVP	0	9999	9999	23	61	1	2013-08-13	0	0	0		0	0.024	0	0	0	0	0	0	0	1	0	0	0	0	1
24	13/08/2013	14/11/2006	06/5732	0	9	44		54	Taxi Driver	14/11/2006	2	14/11/2006	82	2	13/08/2013		1	0	0	9999	1	10/01/2007	AZT+3TC,EFV	0	9999	9999	24	374	2	2013-08-13	0	0	0		0	0	0	0	0	0	0	0	0	0	0	0	0	0	0
25	13/08/2013	19/10/2004	04/2427	1	0	41		55	Peasant	19/10/2004	3	19/10/2004	219	2	13/08/2013		1	0	0	9999	1	02/10/2006	AZT,3TC,NVP	0	9999	9999	25	379	2	2013-08-13	0	0	0		0	0	0	0	0	0	0	0	0	0	0	0	0	0	0
26	13/08/2013	23/02/2012	12/4135	1		24		52	Peasant	23/02/2012	2	24/03/2012	396	2	13/08/2013		1	0	0	9999	1	07/02/2012	TDF+3TC,EFV	0	9999	9999	26	454	0	2013-08-13	0	0	0		0	0.0104693	0	0	0	0	0	0	0	1	0	0	0	0	1
27	13/08/2013	08/09/2009	5078/09	1	0	33		55	Peasant	08/09/2009	1	08/09/2009	206		13/08/2013		1	0	0	9999	1	28/10/2009	AZT,3TC,NVP	0	9999	9999	27	259	1	2013-08-13	0	0	0		0	0.00522832	0	0	0	0	0	0	0	1	0	0	0	0	1
28	13/08/2013	27/02/2012	12/4228	0	9	36		51	Peasant	27/03/2013	1	15/08/2012	507	2	13/08/2013		1	0	0	9999	0	9999	9999	0	9999	9999	28	424	1	2013-08-13	0	0	0		0	0	0	0	0	0	0	0	0	0	0	0	0	0	0
30	13/08/2013	04/06/2013	13/4338	1	0	35		48	Peasant	04/06/2013	1	04/06/2013	143	1	13/08/2013		1	0	0	9999	1	02/07/2013	TDF,3TC,EFV	0	9999	9999	30	143	1	2013-08-13	0	0	0		0	0	0	0	0	0	0	0	0	0	0	0	0	0	0
31	13/08/2013	26/05/2009	4581/09	0	9	44		41	Peasant	26/05/2009	2	25/07/2010	49	2	13/08/2013		1	0	0	9999	1	16/09/2010	AZT,3TC,EFV				31	352	2	2013-08-13	0	0	0		0	0	0	0	0	0	0	0	0	0	0	0	0	0	0
32	13/08/2013	19/11/2009	09/5421	1	0	30		49	Peasant	19/11/2009	1	08/12/2011	396	2	13/08/2013		1	0	0	9999	1	04/06/2013	TDF,3TC,EFV				32	398	1	2013-08-13	0	0	0		0	0	0	0	0	0	0	0	0	0	0	0	0	0	0
33	13/08/2013	28/06/2012	012/4422	0	9	27		56	Peasant	28/06/2012	1	02/08/2012	488	2	13/08/2013		1	0	0	9999	1	02/07/2013	TDF,3TC,EFV				33	317	0	2013-08-13	0	0	0		0	0.0108739	0	0	0	0	0	0	0	1	0	0	0	0	1
34	14/08/2013	08/06/2010	10/4698	0	9	19		39	Student	08/06/2010	1	10/07/2010	186	2	14/08/2013		1	0	0	9999	1	31/08/2010	AZT,3TC,NVP	0	9999	9999	34	486	0	2013-08-14	0	0	0		0	0	0	0	0	0	0	0	0	0	0	0	0	0	0
35	14/08/2013	23/06/2005	05/4872	0	9	20		42	Student	23/06/2005	2	13/10/2009	187	2	14/08/2013		1	0	0	9999	1	24/01/2008	TDF+3TC,ALLUVIA (Aria)	0	9999	9999	35	330	0	2013-08-14	0	0.174	0		0	0	0	0	0	1	0	0	0	0	0	0	0	1	0
36	14/08/2013	04/01/2011	11/4000	1	0	21		29	Student	04/01/2011	2	23/02/2011	86	4	14/08/2013		1	0	1	28/08/2012	1	07/04/2011	TDF,3TC,EFV	1	Tuberculosis	28/08/2012	36	302	0	2013-08-14	0	0	0		0	0	0	0	0	0	0	0	0	0	0	0	0	0	0
37	14/08/2013	21/08/2012	12/4525	0	9	19		45	Student	21/08/2012	2	17/10/2012	314	3	14/08/2013		1	0	0	9999	1	23/09/2012	TDF,3TC,Alluvia	0	9999	9999	37	409	0	2013-08-14	0		0	0	0	0	0	0	0		0	0	0	0	0	0	0	0	0
39	14/08/2013	09/02/2006	4223/06	0	9	17		23	Student	09/02/2006	1	29/06/2006	577	2	14/08/2013		1	0	0	9999	1	24/11/2011	TDF+3TC+NVP	0	9999	9999	39	303	0	2013-08-14	0	0	0	0	0	0	0		0	0	0	0	0	0	0	0	0	0	0
40	14/08/2013	07/09/2010	5139/10	1	0	18		40	Student	07/09/2010	2	19/11/2010	821	3	14/08/2013		1	0	0	9999	1	29/03/2011	TDF+3TC,EFV	0	9999	9999	40	366	0	2013-08-14	0	0	0	0	0	0	0	0	0	0	0	0	0	0	0	0	0	0	0
41	14/08/2013	08/05/2007	4779/07	0	9	19		35	Student	08/05/2007	2	15/10/2007	841	2	14/08/2013		1	0	0	9999	1	14/08/2013	TDF,3TC,EFV	0	9999	9999	41	391	0	2013-08-14	0	0	0	0	0	0		0	0	0	0	0	0	0	0	0		0	0
42	15/08/2013	24/04/2012	4298/12	1	0	28		69	Small Scale Business	24/04/2012	1	19/07/2012	266	2	15/08/2013		1	0	0	9999	1	11/09/2012	TDF,3TC,NVP	0	9999	9999	42	478	0	2013-08-15	0	0	0	0	0	0	0	0	0	0	0	0	0	0	0	0	0	0	0
43	15/08/2013	20/10/2005	05/1663	0	9	43		62	Peasant	20/10/2005	2	09/03/2009	137	2	15/08/2013		1	0	0	9999	1	06/04/2009	AZT,3TC,EFV	0	9999	9999	43	272	2	2013-08-15	0	0	0	0	0	0.009346	0		0	0	0	0	0	1	0	0	0	0	1
44	15/08/2013	19/07/2012	4468/12	0	9	42		61	Blacksmith	19/07/2012	2	19/08/2012	19	2	15/08/2013		1	0	0	9999	1	13/09/2012	TDF,3TC,EFV	0	9999	9999	44	67	2	2013-08-15	0	0	0	0	0	0.00375748	0	0	0	0	0	0	0	1	0	0	0	0	1
45	15/08/2013	30/04/2009	4456/09	1	0	28		53	Business - Butchery	30/04/2009	1	17/01/2013	235	2	15/08/2013		1	0	0	9999	1	14/03/2013	TDF,3TC,NVP				45	322	0	2013-08-15	0	0	0	0	0	0	0	0	0	0	0	0	0	0	0	0	0	0	0
46	15/08/2013	14/03/2013	4166/13	0	9	27		52	Peasant	14/03/2013	3	15/08/2013		4	15/08/2013		1	0	0	9999	1	28/03/2013	TDF,3TC,NVP	1	Oral thrush	14/03/2013	46	5	0	2013-08-15	0	0	0	0	0	0	0	0	0	0	0	0	0	0	0	0	0	0	0
47	15/08/2013	10/06/2010	4715/10	0	9	38		70	Peasant	10/06/2010	2	22/11/2011	180	2	15/08/2013		1	0	0	9999	1	05/04/2012	TDF+3TC,NVP	0	9999	9999	47	197	1	2013-08-15	0	0.219	0	0	0	0	0	0	0	1	0	0	0	0	0	0	0	1	0
48	15/08/2013	05/05/2011	4376/11	1	0	40		49	Peasant	05/05/2011	1	06/04/2012	445	2	15/08/2013		1	0	0	9999	0	9999	9999	0	9999	9999	48	359	2	2013-08-15	0	0	0	0	0	0.0148	0	0	0	0	0	0	0	1	0	0	0	0	1
49	15/08/2013	13/10/2011	4715/11	0	9	34		44	Fruit vendor	13/10/2011	1	06/02/2012	112	2	15/08/2013		1	0	0	9999	1	16/02/2012	TDF,3TC,EFV	0	9999	9999	49	116	1	2013-08-15	0	0	0	0	0	0.352476	0	0	0	0	0	0	0	1	0	0	0	0	1
50	15/08/2013	03/03/2011	4217/11	1	0	27		46	Peasant	03/03/2011	2	30/04/2011	360	2	15/08/2013		1	0	0	9999	1	25/04/2013	TDF+3TC,NVP	0	9999	9999	50	442	0	2013-08-15	0	0	0	0	0	0.0116	0	0	0	0	0	0	0	1	0	0	0	0	1
51	15/08/2013	18/07/2013	4441/13	0	9	33		52	Peasant	18/07/2013	2	15/08/2013		3	15/08/2013		1	0	0	9999	1	15/06/2011	TDF+3TC,EFV	0	9999	9999	51	440	1	2013-08-15	0	0	0	0	0	0	0	0	0	0	0	0	0	0	0	0	0	0	0
52	15/08/2013	18/07/2013	4442/13	0	9	30		61	Peasant	18/07/2013	2	15/08/2013		2	15/08/2013		1	0	0	9999	1	15/04/2013	TDF+3TC,EFV	0	9999	9999	52	368	1	2013-08-15	0	0	0	0	35.88	0.0130641	0	0	0	0	0	0	0	1	0	1	0	0	1
54	15/08/2013	11/02/2010	4214/10	1	0	38		61	Peasant	11/02/2010	1	16/11/2011	306	2	15/08/2013		1	0	0	9999	1	15/03/2012	TDF,3TC,EFV	0	9999	9999	54	404	1	2013-08-15	0	0	0	0	0	0	0	0	0	0	0	0	0	0	0	0	0	0	0
55	15/08/2013	14/02/2013	4112/13	1	0	32		64	Peasant	14/02/2013	2	12/03/2012	419	2	15/08/2013		1	0	0	9999	1	07/09/2011	TDF,3TC,NVP	0	9999	9999	55	380	1	2013-08-15	0	0	0	0	0	0	0	0	0	0	0	0	0	0	0	0	0	0	0
56	15/08/2013	10/08/2010	5001/10	1	0	27		55	Waitress	10/08/2010	2	29/02/2012	241	2	15/08/2013		1	0	0	9999	1	14/06/2012	TDF+3TC,EFV	0	9999	9999	56	346	0	2013-08-15	0	0	0	0		0	0	0	0	0	0	0	0	0	0		0	0	0
57	15/08/2013	07/10/2011	4744/11	0	9	39		54	Small Scale Business	27/10/2011	4	29/10/2011	296	4	15/08/2013		1	0	0	9999	1	08/12/2011	TDF,3TC,EFV	0	9999	9999	57	556	1	2013-08-15	0	0	0	0	0	0	0	0	0	0	0	0	0	0	0	0	0	0	0
58	15/08/2013	26/11/2011	4544/11	1	0	43		58	Peasant	26/07/2011	2	05/04/2012	50	2	15/08/2013		1	0	0	9999	1	31/08/2012	TDF,3TC,EFV	0	9999	9999	58	220	2	2013-08-15	0	0	0	0		0	0	0	0	0	0	0	0	0	0		0	0	0
59	15/08/2013	22/11/2012	4917/12	1	0	29		58	Clothing store owner	22/11/2012	1	18/01/2013	457	2	15/08/2013		1	0	0	9999	1	04/07/2013	TDF,3TC,EFV	0	9999	9999	59	240	0	2013-08-15	0	0	0	0		0	0	0		0	0	0	0	0	0		0	0	0
60	20/08/2013	17/02/2011	4198/11	0	9	44		56	Peasant	17/02/2011	1	19/04/2012	242	2	20/08/2013		1	0	0	9999	1	3/7/2012	TDF,3TC,EFV	0	9999	9999	60	444	2	2013-08-20	0	0	0	0	0	0	0	0	0	0	0	0	0	0	0	0	0	0	0
61	20/08/2013	01/12/2009	5463/09	0	9	36		55	Carpenter	01/12/2009	2	1/3/2010	13	2	20/08/2013		1	0	0	9999	1	16/03/2010	AZT,3TC,NVP	0	9999	9999	61	343	1	2013-08-20	0	0	0	0		0	0	0	0	0	0	0	0	0	0		0	0	0
62		29/09/2009	5182/09	1	0	26		56	Peasant	29/09/2009	1	18/01/2012	321	2	20/08/2013		1	0	0	9999	1	10/04/2012	TDF,3TC,NVP	0	9999	9999	62	358	0	2013-08-20	0	0	0	0	0	0.0270159	0	0	0	0	0	0	0	1	0	0	0	0	1
63	20/08/2013	01/02/2011	4147/11	0	9	29		33	Carpenter	01/02/2011	2	02/03/2011	23		20/08/2013		1	0	1	9999	1	29/03/2011	TDF,3TC,EFV	0	9999	9999	63	111	0	2013-08-20	0	0	0	0	0	0.00523488	0	0	0	0	0	0	0	1	0	0	0	0	1
64	20/08/2013	02/04/2013	4196/13	1	0	38		60	Peasant	02/04/2013	2	05/04/2013	389	2	20/08/2013		1	0	0	9999	0	9999	9999	0	9999	9999	64	376	1	2013-08-20	0	0	0	0	0	0.0191249	0	0	0	0	0	0	0	1	0	0	0	0	1
66	20/08/2013	31/05/2011	4415/11	1	0	44		48	Food Vendor	31/05/2011	1	14/04/2005	572	2	20/08/2013		1	0	0	9999	1	30/11/2012	TDF,3TC,NVP	0	9999	9999	66	463	2	2013-08-20	0	0	0	0	0	0.833477	0	0	0	0	0	0	0	1	0	0	0	0	1
67		20/05/2008	4563/08	1	0	44		58	Peasant	20/05/2008	1	03/11/2010	511	2	20/08/2013		1	0	0	9999	1	28/05/2013	TDF,3TC,EFV	0	9999	9999	67	132	2	2013-08-20	0	25.4	0	0	0	0.453406	0	0	0	1	0	0	0	1	0	0	0	1	1
68		07/06/2012	4383/12	1	0	41		55	Peasant	07/06/2012	2	06/07/2012	409	2	20/08/2013		1	0	0	9999	0	9999	9999	0	9999	9999	68	355	2		0	0	0	0	0	4.80626	0	0.034243	0	0	0	0	0	1	1	0	0	0	1
69	20/08/2013	05/01/2002	1681/02	1	0	46		60	Peasant	05/11/2002	2	15/11/2004	269	2	20/08/2013		1	0	0	9999	1	23/09/2010	AZT,3TC,NVP	0	9999	9999	69	353	2	2013-08-20	0	0	0	0	0	0.0771609	0	0.026474	0	0	0	0	0	1	1	0	0	0	1
71	20/08/2013	19/04/2011	4332/11	1	0	49		45	Housewife	19/04/2011	1	07/10/2011	464	2	20/08/2013		1	0	0	9999	0	9999	9999	0	9999	9999	71	457	2	2013-08-20	0	0	0	0	0	0.218245	0	0	0	0	0	0	0	1	0	0	0	0	1
72		14/08/2008	4909/08	1	0	46		52	Housewife	14/08/2008	2	04/02/2009	266	2	20/08/2013		1	0	0	9999	1	22/05/2012	TDF,3TC,NVP	0	9999	9999	72	157	2	2013-08-20	0		0	0	0	0.0374682	0	0	0		0	0	0	1	0	0	0	0	1
73	20/08/2013	15/05/2007	4822/07	0	9	24	128	23	Peasant	15/05/2007	2	13/06/2007	176	2	20/08/2013		1	0	0	9999	1	27/06/2007	AZT,3TC,EFV	0	9999	9999	73	189	0	2013-08-20	0	0	0	0		0	0	0	0	0	0	0	0	0	0		0	0	0
74	20/08/2013	23/09/2010	10/5222	1	0	34		57	Peasant	23/09/2010	1	25/02/2011	852	2	20/08/2013		1	0	0	9999	1	13/11/2012	TDF,3TC,EFV	0	9999	9999	74	415	1	2013-08-20	0	0.281	0	0	0	0.0349608	0	0	0	1	0	0	0	1	0	0	0	1	1
75	20/08/2013	07/02/2012	4092/12	1	0	29		42	Sales woman	07/02/2012	2	08/03/2012	469	2	20/08/2013		1	0	0	9999	1	16/10/2012	TDF,3TC,EFV	0	9999	9999	75	616	0	2013-08-20	0	0	0	0	0	0	0	0	0	0	0	0	0	0	0	0	0	0	0
76	20/08/2013	01/03/2012	4162/12	0	9	34		52	Peasant	01/03/2012	1	20/07/2012	205	2	20/08/2013		1	0	0	9999	1	16/08/2012	TDF,3TC,EFV	0	9999	9999	76	187	1	2013-08-20	0	0	0	0	0	0.66965	0	0	0	0	0	0	0	1	0	0	0	0	1
77	20/08/2013	05/06/2008	4505/08	1	0	25		50	Housewife	05/06/2008	2	27/08/2009	46	2	20/08/2013		1	0	0	9999	1	23/09/2009	TDF,3TC,NVP	0	9999	9999	77	209	0	2013-08-20	0	0	0	0	0	1.62823	0	0	0	0	0	0	0	1	0	0	0	0	1
78	20/08/2013	09/02/2012	4100/12	1	0	39		49	Peasant	09/02/2012	1	24/03/2012	270	2	20/08/2013		1	0	0	9999	1	19/04/2012	TDF,3TC,EFV	0	9999	9999	78	244	1	2013-08-20	0	0	0	0	0	0.00487	0	0	0	0	0	0	0	1	0	0	0	0	1
79	20/08/2013	13/01/2009	4038/09	1	0	33		50	Housewife	13/01/2009	1	24/04/2009	586	2	20/08/2013		1	0	0	9999	0	9999	9999	0	9999	9999	79	243	1	2013-08-20	0	0		0	0		0	0		0		0		0	0	0	0	0	0
80	20/08/2013	30/09/2008	5067/08	0	9	44		53	Blacksmith	30/09/2008	2	14/07/2009	554	3	20/08/2013		1	0	0	9999	1	23/04/2013	TDF,3TC,EFV	0	9999	9999	80	345	2	2013-08-20	0	0	0	0	0	0	0	0	0	0	0	0	0	0	0	0	0	0	0
81	20/08/2013	18/09/2012	4586/12	1	0	37		59	Housewife	18/09/2012	2	17/10/2012	176	2	20/08/2013		1	0	0	9999	1	13/11/2012	TDF,3TC,NVP	0	9999	9999	81	119	1	2013-08-20	0	0	0	0	0	0	0	0	0	0	0	0	0	0	0	0	0	0	0
82	20/08/2013	10/11/2005	5540/05	1	0	41		45	Peasant	10/11/2005	3	15/11/2006	162	3	20/08/2013		1	0	0	9999	1	29/11/2006	AZT,3TC,EFV	0	9999	9999	82	452	2	2013-08-20	0	0	0	0	0	0	0	0	0	0	0	0	0	0	0	0	0	0	0
83	20/08/2013	31/03/2009	4356/09	1	0	33		47	Peasant	31/03/2009	1	05/05/2010	16	2	20/08/2013		1	0	0	9999	1	29/06/2010	AZT,3TC,NVP	0	9999	9999	83	308	1	2013-08-20	0	0	0	0	0	0	0	0	0	0	0	0	0	0	0	0	0	0	0
84	20/08/2013	28/08/2012	4543/12	1	0	31		50	Peasant	28/08/2012	2	27/09/2012	252	2	20/08/2013		1	0	0	9999	1	23/10/2012	TDF,3TC,EFV	0	9999	9999	84	439	1	2013-08-20	0	0	0	0	0	0.057275	0	0	0	0	0	0	0	1	0	0	0	0	1
85	20/08/2013	02/08/2011	4560/11	1	0	36		49	Peasant	02/08/2011	1	21/03/2012	483	2	20/08/2013		1	0	0	9999	1	06/08/2013	TDF,3TC,EFV	0	9999	9999	85	404	1	2013-08-20	0	0	0	0	0		0	0	0	0	0	0	0	1	0	0	0	0	1
86	20/08/2013	11/08/2011	4580/11	1	0	33		48	Business lady	11/08/2011	1	11/08/2011	60	2	20/08/2013		1	0	0	9999	1	13/09/2011	TDF,3TC,NVP	0	9999	9999	86	60	1	2013-08-20	0	4.03	0	0	0	0	0	0	0	1	0	0	0	0	0	0	0	1	0
87	20/08/2013	05/02/2013	4084/13	0	9	33		60	Peasant	05/02/2013	2	06/03/2013	290	2	20/08/2013		1	0	0	9999	1	16/04/2013	TDF,3TC,EFV	0	9999	9999	87	401	1	2013-08-20	0	0	0	0	0	0	0	1.41829	0	0	0	0	0	0	1	0	0	0	1
88	20/08/2013	21/05/2009	4557/09	1	0	44		63	Bar owner	21/05/2009	1	26/03/2012	679	2	21/08/2013		1	0	0	9999	0	9999	9999	0	9999	9999	88	422	2	2013-08-20	0	0	0	0	0	0.0142662	0	0	0	0	0	0	0	1	0	0	0	0	1
89	20/08/2013	24/06/2008	4725/08	0	9	48		54	Peasant	24/08/2008	2	01/04/2011	136	2	21/08/2013		1	0	0	9999	1	28/04/2011	AZT,3TC,EFV	0	9999	9999	89	381	2	2013-08-20	0	0	0	0		0	0	0	0	0	0	0	0	0	0		0	0	0
90	20/08/2013	10/06/2010	4722/10	1	0	31		59	Peasant	10/06/2010	1	31/03/2012	165	2	21/08/2013		1	0	0	9999	1	17/07/2012	AZT,3TC,NVP	0	9999	9999	90	403	1	2013-08-20	0	0	0	0	0	0.279859	0	0	0	0	0	0	0	1	0	0	0	0	1
91	20/08/2013	16/02/2006	4274/06	0	9	45		59	Peasant	16/02/2006	1	21/02/2007	727	3	21/08/2013		1	0	0	9999	1	14/05/2013	TDF,3TC,EFV	0	Tuberculosis (entered and scratched out)	9999	91	456	2	2013-08-20	0	0	0	0	0	0.0226701	0	0	0	0	0	0	0	1	0	0	0	0	1
93	21/08/2013	27/05/2009	4599/09	0	9	46		42	Peasant	27/05/2009	2	05/09/2012	67	2	21/08/2013		1	0	0	9999	1	19/03/2013	TDF,3TC,EFV	0	9999	9999	93	140	2	2013-08-21	0	0	0	0	0	0	0	0	0	0	0	0	0	0	0	0	0	0	0
94	21/08/2013	13/08/2009	4991/09	1	0	37		49	Grocery Owner	13/08/2009	1	06/08/2009	570	2	21/08/2013		1	0	0	9999	1	16/02/2012	TDF,3TC,NVP	0	9999	9999	94	640	1	2013-08-21	0	0	0	0	0	0	0	0	0	0	0	0	0	0	0	0	0	0	0
95	21/08/2013	04/10/2012	4631/12	1	0	37		44	Peasant	04/10/2012	2	02/11/2012	220	2	21/08/2013		1	0	0	9999	1	18/04/2013	TDF,3TC,EFV	0	9999	9999	95	147	1	2013-08-21	0	0	0	0	0	0.511	0	0	0	0	0	0	0	1	0	0	0	0	1
96	21/08/2013	16/02/2012	4108/12	1	0	29		50	Peasant	16/02/2012	1	06/06/2012	343	2	21/08/2013		1	0	0	9999	1	25/10/2012	TDF,3TC,NVP	0	9999	9999	96	489	0	2013-08-21	0	0.556	0	0	0	9.57	0	0	0	1	0	0	0	1	0	0	0	1	1
97	21/08/2013	15/07/2004	04/0031	1	0	45		47	Tailor	15/07/2004	2	12/05/2005	159	2	21/08/2013		1	0	0	9999	1	30/05/2005	AZT,3TC,NVP	0	9999	9999	97	500	2	2013-08-21	0	0	0	0		0.0388	0	0	0	0	0	0	0	1	0		0	0	1
98	21/08/2013	08/09/2009	5073/09	0	9	47		55	Peasant	08/09/2009	1	05/05/2012	58	2	21/08/2013		1	0	0	9999	1	29/05/2012	TDF,3TC,EFV	0	9999	9999	98	260	2	2013-08-21	0	0	0	0	0	0	0	0	0	0	0	0	0	0	0	0	0	0	0
99	21/08/2013	29/03/2012	4238/12	1	1	41		50	Peasant	29/03/2012	2	18/05/2013	331	2	21/08/2013		1	0	0	9999	1	12/07/2012	TDF,3TC,NVP	0	9999	9999	99	694	2	2013-08-21	0	0	0	0		0	0	0	0	0	0	0	0	0	0		0	0	0
100	21/08/2013	04/09/2007	5407/07	1	0	44		46	Peasant	04/09/2007	3	04/09/2010	392	2	21/08/2013		1	0	0	9999	1	11/07/2013	TDF,3TC,EFV	0	9999	9999	100	458	2	2013-08-21	0	0	0	0	0	0	0	0	0	0	0	0	0	0	0	0	0	0	0
101	21/08/2013	25/07/2013	4465/13	0	9	27		61	Peasant	25/07/2013	2	25/07/2013		2	21/08/2013		1	0	0	9999	1	25/07/2013	AZT,3TC,EFV	0	9999	9999	101	298	0	2013-08-21	0	0	0	X		0	0	0	0	0	0	0	0	0	0		0	0	0
102	22/10/2013	21/08/2013	4942/08	0	9	39		65	Security Officer	21/08/2008	1	20/10/2009	346	2	21/08/2013		1	0	0	9999	1	03/05/2012	TDF,3TC,NVP	0	9999	9999	102	478	1	2013-10-22	0	0	0	X		0	0	0	0	0	0	0	0	0	0		0	0	0
103	21/08/2013	21/11/2012	4708/12	0	9	25		62	Peasant	20/11/2012	2	27/08/2012	331	2	21/08/2013		1	0	0	9999	1	04/12/2012	TDF,3TC,EFV	0	9999	9999	103	440	0	2013-08-21	0	0	0	X		0	0	0	0	0	0	0	0	0	0		0	0	0
104	21/08/2013	17/02/2009	4174/09	0	9	41		70	Peasant	17/02/2009	1	12/05/2009	397	2	21/08/2013		1	0	0	9999	1	16/08/2011	AZT,3TC,NVP	0	9999	9999	104	442	2	2013-08-21	0	0	0	X		0	0	0	0	0	0	0	0	0	0		0	0	0
105	22/08/2013	25/10/2011	4731/11	1	0	33		40	Peasant	25/10/2011	2	18/01/2012	159	2	21/08/2013		1	0	0	9999	1	28/02/2012	TDF,3TC,NVP	0	9999	9999	105	570	1	2013-08-22	0	0	0	X		0	0	0	0	0	0	0	0	0	0		0	0	0
106	22/08/2013	22/01/2013	4052/13	1	0	33		58	Waitress	22/01/2013	2	03/05/2013	401	2	21/08/2013		1	0	0	9999	0	9999	9999	0	9999	9999	106	401	1	2013-08-22	0	0	0	X		0	0	0	0	0	0	0	0	0	0		0	0	0
107	22/08/2013	03/07/2012	4432/12	1	0	26		58	Waitress	03/07/2012	2	20/08/2012	573	2	21/08/2013		1	0	0	9999	1	16/05/2013	TDF,3TC,EFV	0	9999	9999	107	421	0	2013-08-22	0	0	0	X		0	0	0	0	0	0	0	0	0	0		0	0	0
108	22/08/2013	11/02/2010	4212/10	0	9	49		45	Peasant	11/02/2010	2	05/11/2010	7	3	21/08/2013		1	0	0	9999	1	21/04/2011	AZT,3TC,Alluvia	1	Pulmonary TB	01/03/2012	108	125	2	2013-08-22	0	0	0	X		0	0	0	0	0	0	0	0	0	0		0	0	0
109	22/08/2013	11/08/2009	4961/09	0	9	32		70	Peasant	11/08/2009	1	13/07/2009	107	2	21/08/2013		1	0	0	9999	1	09/11/2010	AZT,3TC,NVP	0	9999	9999	109	490	1	2013-08-22	0	0	0	X		0	0	0	0	0	0	0	0	0	0		0	0	0
110		04/08/2003	1663/03	1	0	44		41	Peasant	04/08/2003	2	14/12/2004	43	2	21/08/2013		1	0	0	9999	1	24/01/2005	TDF,3TC,Alluvia	0	9999	9999	110	107	2	2013-08-22	0	0	0	X		0	0	0	0	0	0	0	0	0	0		0	0	0
111	22/08/2013	12/11/2009	5388/09	1	0	45		45	Peasant	12/11/2009	2	27/04/2012	93	2	22/08/2013		1	0	0	9999	1	24/05/2012	TDF,3TC,EFV	0	9999	9999	111	91	2	2013-08-22	0	0	0	X		0	0	0	0	0	0	0	0	0	0		0	0	0
112	22/08/2013	10/05/2011	4381/11	0	9	32		60	Peasant	10/05/2011	2	07/11/2011	19	2	22/08/2013		1	0	0	9999	1	21/02/2012	TDF,3TC,EFV	0	9999	9999	112	290	1	2013-08-22	0	0	0	X		0	0	0	0	0	0	0	0	0	0		0	0	0
113	22/08/2013	11/03/2010	4334/10	1	0	35			Shop (Retail) Owner	15/06/2000	2	16/05/2006	172		22/08/2013		1	0	0	9999	1	12/05/2006	AZT,3TC,NVP	0	9999	9999	113	448	1	2013-08-22	0	0	0	X		0	0	0	0	0	0	0	0	0	0		0	0	0
114	22/08/2013	01/12/2009	5474/09	1	0	39		77	Business	01/12/2009	1	23/06/2012	257	2	22/08/2013		1	0	0	9999	1	04/10/2012	TDF,3TC,NVP	0	9999	9999	114	404	1	2013-08-22	0	0	0	X			0	0	0	0	0	0	0	0	0		0	0	0
115	22/08/2013	04/07/2013	4412/13	0	9	27			Peasant	04/07/2013	2	15/04/2013	51	2	22/08/2013		1	0	0	9999	1	04/07/2013	TDF,3TC,NVP	0	9999	9999	115	51	0	2013-08-22	0	0	0	X		0	0	0	0	0	0	0	0	0	0		0	0	0
116	22/08/2013	07/04/2011	4298/11	1	0	35		49	Peasant	07/04/2013	1	11/05/2012	103	2	22/08/2013		1	0	0	9999	1	07/06/2012	TDF,3TC,NVP	0	9999	9999	116	252	1	2013-08-22	0	0	0	X		1.66	0	0	0	0	0	0	0	1	0		0	0	1
118	22/08/2013	25/07/2013	4469/13	0	9	19		55	Peasant	25/07/2013	1	25/07/2013	83	1	22/08/2013		1		0	9999	1	22/08/2013	TDF,3TC,EFV	0	9999	9999	118	83	0	2013-08-22	0	0	0	X		0	0	0	0	0	0	0	0	0	0		0	0	0
119	22/08/2013	04/01/2011	11/4010	1	0	32		47	Peasant	04/01/2011	3	22/06/2011	166	2	22/08/2013		1	0	0	9999	1	01/11/2011	AZT,3TC,NVP	0	9999	9999	119	435	1	2013-08-22	0	0	0	X		0	0	0	0	0	0	0	0	0	0		0	0	0
120	22/08/2013	05/04/2012	4260/12	1	0	40		60	Peasant	05/04/2012	1	05/05/2012	439	2	22/08/2013		1	0	0	9999	0			0	9999	9999	120	557	2	2013-08-22	0	0	0	X		0	0	0	0	0	0	0	0	0	0		0	0	0
121	22/08/2013	20/11/2007	5823/07	0	9	37		64	Waiter/Cook	20/11/2007	1	18/05/2012	26	2	22/08/2013		1	0	0	9999	1	12/07/2012	TDF,3TC,EFV	0	9999	9999	121	196	1	2013-08-22	0	0	0	X		0	0	0	0	0	0	0	0	0	0		0	0	0
122	22/08/2013	31/07/2007	5220/07	1	0	38		54	Charcoal seller	31/07/2007	1	27/06/2011	60	2	22/08/2013		1	0	0	9999	1	24/08/2011	AZT,3TC,NVP	0	9999	9999	122	202	1	2013-08-22	0	0	0	X		0	0	0	0	0	0	0	0	0	0		0	0	0
124	22/08/2013	11/12/2007	5910/07	1	0	37		58	Business	11/12/2007	1	17/11/2009	436	2	22/08/2013		1	0	0	9999	1	21/03/2013	TDF+3TC+EFV	0	9999	9999	124	529	1	2013-08-22	0	0	0	X		0	0	0	0	0	0	0	0	0	0		0	0	0
125	22/08/2013	12/02/2009	4163/09	0	9	49		52	Peasant	12/02/2009	1	17/07/2009	279	2	22/08/2013		1	0	0	9999	1	12/06/2012	TDF,3TC,EFV	0	9999	9999	125	315	2	2013-08-22	0	0	0	X		0	0	0	0	0	0	0	0	0	0		0	0	0
126	22/08/2013	13/02/2012	4188/12	1	0	45		63	Peasant	13/02/2012	1	16/01/2011	146	2	22/08/2013		1	0	0	9999	1	22/11/2010	AZT,3TC,NVP	0	9999	9999	126	119	2	2013-08-22	0	0	0	X		0	0	0	0	0	0	0	0	0	0		0	0	0
127	22/08/2013	16/09/2010	5181/10	1	0	33		58	Peasant	16/09/2010	2	26/01/2011	34	2	22/08/2013		0	1	0	9999	1	23/02/2011	AZT,3TC,NVP	0	9999	9999	127	112	1	2013-08-22	0	0	0	X		0.274	0	0	0	0	0	0	0	1	0		0	0	1
128	22/08/2013	15/09/2011	4657/11	1	0	39		53	Peasant	15/09/2011	1	16/05/2012	156	2	22/08/2013		1	0	0	9999	1	12/06/2012	TDF,3TC,NVP	0	9999	9999	128	294	1	2013-08-22	0	0	0	X		0	0	0	0	0	0	0	0	0	0		0	0	0
129	22/08/2013	25/10/2011	4729/11	0	9	27		60	Peasant	25/10/2011	1	15/03/2012	339	2	22/08/2013		1	0	0	9999	1	08/05/2012	TDF,3TC,EFV	0	9999	9999	129	616	0	2013-08-22	0	0	0	X		0	0	0	0	0	0	0	0	0	0		0	0	0
130	26/08/2013	29/09/2009	5188/09	1	0	43		48	Peasant	29/09/2009	1	26/05/2011	132	2	26/08/2013		1	0	0	9999	1	21/06/2011	AZT,3TC,NVP	0	9999	9999	130	402	2	2013-08-26	0	0	0	X		0	0	0	0	0	0	0	0	0	0		0	0	0
132	26/08/2013	19/04/2011	4325/11	0	9	27		60	Peasant	19/04/2011	1	06/10/2011	117	2	26/08/2013		1	0	0	9999	1	29/11/2011	AZT,3TC,EFV	0	9999	9999	132	117	0	2013-08-26	0	0	0	X		0	0	2.73	0	0	0	0	0	0	1		0	0	1
133	26/08/2013	04/04/2013	4201/13	1	0	39		58	Peasant	04/04/2013	1	06/04/2013	99	2	26/08/2013		1	0	0	9999	1	21/05/2013	TDF,3TC,EFV	0	9999	9999	133	123	1	2013-08-26	0	0	0	X		0	0	0	0	0	0	0	0	0	0		0	0	0
134	26/08/2013	12/02/2013	4101/13	1	0	35			Peasant	12/02/2013	2	12/02/2013	467	2	26/08/2013		1	0	0	9999	0	9999	9999	0	9999	9999	134	467	1	2013-08-26	0	0	0	X		0	0	0	0	0	0	0	0	0	0		0	0	0
135	26/08/2013	12/12/1998	0748/98	1		41		105	Peasant	12/12/1998	1	20/10/2004	740	2	26/08/2013		1	0	0	9999	1	21/05/2013	TDF,3TC,EFV	0	9999	9999	135	424	2	2013-08-26	0	0	18.3	X		0	0	0	0	0	1	0	0	0	0		0	0	1
136	26/08/2013	26/07/2005	5026/05	1	0	31		53	Peasant	26/07/2005	1	06/06/2007	394	2	26/08/2013		1	0	1	9999	1	15/05/2012	TDF,3TC,NVP	0	9999	9999	136	214	1	2013-08-26	0	0	0	X			0	0	0	0	0	0	0	0	0		0	0	0
137	26/08/2013	28/10/2004	2530/04	1	0	45		64	Peasant	28/10/2004	2	21/02/2007	390		26/08/2013		1	0	0	9999	1	12/06/2012	TDF,3TC,NVP	0	9999	9999	137	193	2	2013-08-26	0	0	0	X		0	0	0	0	0	0	0	0	0	0		0	0	0
138	26/08/2013	28/08/2012	4539/12	1	0	44		44	Peasant	28/08/2012	2	27/09/2012	39	2	26/08/2013		1	0	0	9999	1	13/11/2012	TDF,3TC,NVP	0	9999	9999	138	52	2	2013-08-26	0	0	0	X		0	0	0	0	0	0	0	0	0	0		0	0	0
139	26/08/2013	08/09/2009	5094/09	1	0	28		38	Housewife	08/09/2009	1	02/03/2011	407		26/08/2013		1	0	0	9999	1	25/03/2013	TDF,3TC,EFV	0	9999	9999	139	450	0	2013-08-26	0	0	0	X		0	0	0	0	0	0	0	0	0	0		0	0	0
140	26/08/2013	23/04/2013	4235/13	0	9	35		53	Peasant	23/04/2013	2	23/04/2013	177	2	26/08/2013		1	0	0	9999	1	21/05/2013	TDF,3TC,EFV	0	9999	9999	140	610	1	2013-08-26	0	0	0	X		0	0	0	0	0	0	0	0	0	0		0	0	0
141	26/08/2013	20/01/2009	4076/09	1	0	44		47	Peasant	20/01/2009	1	15/03/2012	85	2	26/08/2013		1	0	0	9999	1	05/06/2012	TDF,3TC,NVP	0	9999	9999	141	273	2	2013-08-26	0	0	0	X		0	0	0	0	0	0	0	0	0	0		0	0	0
142	26/08/2013	11/10/2012	4637/12	1	0	25		55	Waitress	11/02/2012	2	16/04/2013	325	2	26/08/2013		1	0	0	9999	1	18/04/2013	TDF,3TC,EFV	0	9999	9999	142	655	0	2013-08-26	0	0	0	X		0	0.577	0	0	0	0	0	0	0	0		1	0	1
143	26/08/2013	06/07/2006	5076/06	1	0	47		47	Peasant	06/07/2006	1	30/09/2010	19	2	26/08/2013		1	0	0	9999	1	28/10/2010	AZT,3TC,NVP	0	9999	9999	143	163	2	2013-08-26	0	0	0	X		9.08	0	0	0	0	0	0	0	1	0		0	0	1
144	26/08/2013	04/06/2013	4333/13	1	0	46		66	Housewife	04/06/2012	2	06/06/2013	405	2	26/08/2013		1	0	0	9999	0	9999	9999	0	9999	9999	144	366	2	2013-08-26	0	0	0	X		0	0	0	0	0	0	0	0	0	0		0	0	0
145	26/08/2013	01/09/2009	5055/09	1	0	39		50	Peasant	01/09/2009	2	27/10/2009	62	2	26/08/2013		1	0	0	9999	1	23/11/2009	TDF,3TC,Alluvia	0	9999	9999	145	143	1	2013-08-26	0	0	0	X		0	0	0	0	0	0	0	0	0	0		0	0	0
146	27/08/2013	27/09/2011	4676/11	0	9	42		52	Teacher	27/09/2011	1	09/02/2013	455	2	27/08/2013		1	0	0	9999	1	19/03/2013	TDF,3TC,EFV	0	9999	9999	146	415	2	2013-08-27	0	0	0	X		0	0	0	0	0	0	0	0	0	0		0	0	0
147	27/08/2013	19/06/2012	12/4402	1	1	28		48	Housewife	19/06/2012	1	19/07/2012	282	2	27/08/2013		1	0	0	9999	1	14/08/2012	TDF,3TC,EFV	0	9999	9999	147	484	0	2013-08-27	0	0	0	X		3.36	0	0	0	0	0	0	0	1	0		0	0	1
149	27/08/2013	03/01/2012	4007/12	0	9	37		48	Peasant	03/01/2012	1	04/02/2012	270	2	27/08/2013		1	0	0	9999	1	28/02/2012	TDF,3TC,EFV	0	9999	9999	149	17	1	2013-08-27	0	0	0	X		0	0	0	0	0	0	0	0	0	0		0	0	0
150	27/08/2013	18/08/2009	5001/09	1	0	37		55	Business	18/08/2009	1	23/09/2009	163	2	27/08/2013		1	0	0	9999	1	28/10/2009	AZT,3TC,NVP	0	9999	9999	150	421	1	2013-08-27	0	0	0	X		0	0	0	0	0	0	0	0	0	0		0	0	0
151	27/08/2013	12/04/2011	11/4303	1	0	39		52	Peasant	12/04/2011	2	07/07/2011	308	2	27/08/2013		1	0	0	9999	1	17/01/2012	TDF,3TC,NVP	0	9999	9999	151	323	1	2013-08-27	0	0	0	X		0	0	0	0	0	0	0	0	0	0		0	0	0
152	27/08/2013	15/06/2000	0113/00	1	0	44		40	Peasant	15/06/2000	2	14/10/2010	320	2	27/08/2013		1	0	0	9999	1	23/06/2011	AZT,3TC,NVP	0	9999	9999	152	361	2	2013-08-27	0	0	0	X		0.537	0	0	0	0	0	0	0	1	0		0	0	1
153	27/08/2013	30/09/2003	1825/03	0	9	44		58	Peasant	30/09/2003	2	26/01/2005	385	2	27/08/2013		1	0	0	9999	1	28/02/2012	TDF,3TC,EFV	0	9999	9999	153	433	2	2013-08-27	0	0	0	X		0	0	0	0	0	0	0	0	0	0		0	0	0
154	27/08/2013	16/04/2009	4397/09	0	9	43		60	Peasant	16/04/2009	2	29/10/2010	375	2	27/08/2013		1	0	0	9999	1	29/03/2012	TDF,3TC,EFV	0	9999	9999	154	426	2	2013-08-27	0	0	0	X		0	0	0	0	0	0	0	0	0	0		0	0	0
155	27/08/2013	13/02/2007	4267/07	1	0	30		44	Peasant	13/02/2007	2	15/03/2007	86	3	27/08/2013		1	0	1	26/02/2013	1	08/07/2008	AZT,3TC,NVP	1	Tuberculosis (PTB)	26/02/2013	155	199	1	2013-08-27	1	273	0	X		0	0	148	0	1	0	0	0	0	1		0	1	1
156	27/08/2013	14/05/2009	4525/09	0	9	41		56	Businessman	14/05/2009	2	21/07/2009	239	2	27/08/2013		1	0	0	9999	1	07/09/2009	TDF,3TC,NVP	0	9999	9999	156	116	2	2013-08-27	0	0	0	X		0.22	0	0	0	0	0	0	0	1	0		0	0	1
157	28/08/2013	16/06/2009	09/4689	1	0	33		70	Washes clothes for people	16/06/2009	1	24/03/2012	203	2	28/08/2013		1	0	0	9999	1	29/03/2012	AZT,3TC,NVP	0	9999	9999	157	482	1	2013-08-28	0	0	0	X		0	0	0	0	0	0	0	0	0	0		0	0	0
158	28/08/2013	24/04/2013	13/4237	1	0	26			Small Scale Business	24/04/2013	2	25/06/2013	87	2	28/08/2013		1	0	0	9999	1	25/06/2013	TDF,3TC,EFV	0	9999	9999	158	177	0	2013-08-28	0	0	0	X		0	0	4470	0	0	0	0	0	0	1		0	0	1
159	28/08/2013	12/11/2004	2627/04	1	1	31	158	47	Peasant	12/11/2004	2	08/06/2011	146	2	28/08/2013		1	0	0	9999	1	08/06/2011	AZT,3TC,NVP	0	9999	9999	159	290	1	2013-08-28	0	0	0	X		0	0	0	0	0	0	0	0	0	0		0	0	0
160	28/08/2013	26/10/2010	10/5381	1	0	33		48		26/10/2010	2	13/12/2010	462	2	28/08/2013		1	0	0	9999	1	28/01/2011	AZT,3TC,NVP	0	9999	9999	160	389	1	2013-08-28	0	0	0	X		0	0	0	0	0	0	0	0	0	0		0	0	0
161	28/08/2013	24/02/2009	4214/09	1	0	26		71	Housewife	24/02/2009	2	20/03/2012	284	2	28/08/2013		1	0	0	9999	1	31/03/2012	TDF,3TC,NVP	0	9999	9999	161	440	0	2013-08-28	0	0	0	X		0	0	0	0	0	0	0	0	0	0		0	0	0
163	28/08/2013	20/03/2012	4201/12	1	1	39		60	Peasant	22/03/2013	3	02/04/2012	503	3	28/08/2013		1	0	0	9999	1	06/06/2013	TDF,3TC,EFV	0	9999	9999	163	677	1	2013-08-28	0	0	0	X		0	0	0.0449	0	0	0	0	0	0	1		0	0	1
164	28/08/2013	18/06/2009	09/4701	1	1	40		52	Peasant	18/06/2009	2	25/06/2010	74	2	28/08/2013		1	0			1	29/06/2010	LPV/r/3TC/TDF	0	9999	9999	164	118	2	2013-08-28	0	0	0	X		0	0	0	0	0	0	0	0	0	0		0	0	0
165	28/08/2013	28/12/2011	4830/11	1	1	32		61	Peasant	08/12/2011	2	22/01/2012	169	2	28/08/2013		1	0	0	9999	1	21/02/2012	TDF,3TC,NVP	0	9999	9999	165	677	1	2013-08-28	0	0	0	X		0	0	0	0	0	0	0	0	0	0		0	0	0
166	28/08/2013	31/05/2012	4097/09	1	0	38		50	Peasant	31/05/2012	2	24/04/2012	661	2	28/08/2013		1	0	0	9999	1	24/04/2013	TDF,3TC,EFV	0	9999	9999	166	337	1	2013-08-28	0	0	0	X		0	0	0	0	0	0	0	0	0	0		0	0	0
167	28/08/2013	19/08/2008	08/4922	1	0	40		58	Tailor	19/08/2008	2	08/08/2009	172	2	28/08/2013		1	0	0	9999	1	17/11/2009	AZT,3TC,NVP	0	9999	9999	167	440	2	2013-08-28	0	0	0	X		0	0	0	0	0	0	0	0	0	0		0	0	0
168	28/08/2013	04/11/2007	5872/07	1	1	32		77	School Matron	04/11/2007	2	21/04/2009	273	2	28/08/2013		1	0	0	9999	1	06/07/2009	TDF,3TC,NVP	0	9999	9999	168	551	1	2013-08-28	0	0	0	X		0	0	0	0	0	0	0	0	0	0		0	0	0
169	28/08/2013	04/09/2008	08/4995	1	0	39		82	Market vendor	04/09/2008	1	13/08/2012	404	2	28/08/2013		1	0			0	9999	9999	0	9999	9999	169	308	1	2013-08-28	0	0	0	X		0	0	0	0	0	0	0	0	0	0		0	0	0
170	28/08/2013	16/10/2007	5631/07	1	0	38		57	Waitress	16/10/2007	3	29/10/2007	60	3	28/08/2013		1	0			1	12/11/2007	AZT,3TC,NVP				170	626	1	2013-08-28	0	0	0	X		0	0	0	0	0	0	0	0	0	0		0	0	0
171	28/08/2013	05/12/2006	06/5688	1	0	39		50	Peasant	05/12/2006	4	26/03/2004	48	4	28/08/2013		1	0	0	9999	1	09/05/2007	AZT,3TC,EFV	0	9999	9999	171	291	1	2013-08-28	0	0	0	X		0	0	0	0	0	0	0	0	0	0		0	0	0
172	28/08/2013	19/09/2006	06/5472	1		30		54	Peasant	19/09/2006	1	05/07/2010	201	2	28/08/2013		1	0	0	9999	1	28/07/2010	AZT,3TC,NVP	0	9999	9999	172	542	1	2013-08-28	0	0	0	X		0	0	0	0	0	0	0	0	0	0		0	0	0
173	28/08/2013	27/04/2010	10/4528	1	0	32		48	Peasant	27/04/2010	1	29/11/2012	638	2	28/08/2013		1	0	0	9999	1	22/05/2013	TDF,3TC,EFV	0	9999	9999	173	797	1	2013-08-28	0	0	0	X		0	0	0	0	0	0	0	0	0	0		0	0	0
175	28/08/2013	25/09/2012	12/4605	1	0	26		65	Peasant/Tailor	25/09/2012	2	25/09/2012	149	2	28/08/2013		1	0	0	9999	1	25/09/2012	AZT,3TC,NVP	0	9999	9999	175	472	0	2013-08-28	0	0	0	X		0	0	0	0	0	0	0	0	0	0		0	0	0
176	28/08/2013	12/03/2009	4280/09	1	0	34		45	Peasant	12/03/2009	4	27/05/2009	23	4	28/08/2013		1		0	9999	1	08/06/2009	AZT,3TC,NVP	0	9999	9999	176	402	1	2013-08-28	0	39200	0	X		0	0	0	0.0326	1	0	0	1	0	0		0	1	0
177	28/08/2013	14/11/2003	03/2131	1	0	35		45	Peasant	14/11/2003	2	06/06/2005	344	2	28/08/2013		1		0	9999	1	08/07/2005	AZT,3TC,NVP	0	9999	9999	177	492	1	2013-08-28	0	0	0	X		0	0	0	0	0	0	0	0	0	0		0	0	0
178	28/08/2013	07/06/2011	4436/11	1	0	19		37	Peasant	07/06/2011	4	07/06/2011	39	4	28/08/2013		1	0	0	9999	1	05/07/2011	AZT,3TC,NVP	0	9999	9999	178	191	0	2013-08-28	0	0	0	X		6.32	0	0	0	0	0	0	0	1	0		0	0	1
179	28/08/2013	14/01/2010	4090/10	1	0	24		46	Peasant	14/01/2010	2	12/01/2012	466	2	28/08/2013		1	0	0	9999	1	22/05/2013	TDF,3TC,EFV	0	9999	9999	179	334	0	2013-08-28	0	0.115	0	0		0	0	0	0	1	0	0	0	0	0		0	1	0
180	28/08/2013	13/09/2012	12/4580	1	0	27		55	Peasant	13/09/2012	1	26/09/2012	297	2	28/08/2013		1	0	0	9999	1	26/09/2012	TDF,3TC,EFV	0	9999	9999	180	690	0	2013-08-28	0	0	0	0		0	0	0	0	0	0	0	0	0	0		0	0	0
181	28/08/2013	16/11/2004	2696/04	1	0	38		71	Teacher	16/11/2004	3	17/05/2010	484	3	28/08/2013		1		0	9999	1	17/05/2010	AZT,3TC,NVP	0	9999	9999	181	257	1	2013-08-28	0	0	0	0		0.0181	0	0	0	0	0	0	0	1	0		0	0	1
182	28/08/2013	23/04/2003	0804/03	1	0	33		53	Peasant	23/04/2003	2	20/06/2007	196	2	28/08/2013		1	0	0	9999	1	11/07/2007	AZT,3TC,NVP	0	9999	9999	182	196	1	2013-08-28	0	0	0	0		0.0164	0	0	0	0	0	0	0	1	0		0	0	1
183	29/08/2013	26/11/2012	06/2361	0	9	25		49	Peasant	26/11/2012	2	16/08/2012	216	2	29/08/2013		1	0	0	9999	1	16/08/2012	TDF,3TC,NVP	0	9999	9999	183	153	0	2013-08-29	0	0	0	0		0	0	0	0	0	0	0	0	0	0		0	0	0
184	29/08/2013	01/11/2012	4686/12	0	9	39		50	Peasant	01/11/2012	2	01/11/2012	51	2	29/08/2013		1	0	0	9999	1	01/11/2012	TDF+3TC+EFV	0	9999	9999	184	467	1	2013-08-29	0	0	0	0		0	0	0	0	0	0	0	0	0	0		0	0	0
185	29/08/2013	19/05/2013	4176/13	0	9	28		47	Peasant	19/03/2013	2	06/04/2013	15	2	29/08/2013		1	0	0	9999	1	02/05/2013	TDF,3TC,EFV	0	9999	9999	185	561	0	2013-08-29	0	0	0	0		0	0	0	0.0128	0	0	0	1	0	0		0	1	0
186	29/08/2013	12/01/2012	4030/12	0	9	37		42	Peasant	12/01/2012	1	23/03/2012	263	3	29/08/2013		1	0	0	9999	1	19/04/2012	TDF,3TC,EFV	0	9999	9999	186	369	1	2013-08-29	0	0	0	0		0	0	0	0	0	0	0	0	0	0		0	0	0
187	29/08/2013	27/04/2010	4511/10	1	0	38		68	Bar owner	27/04/2010	1	10/11/2011	477	2	29/08/2013		1	0	0	9999	1	16/08/2012	TDF,3TC,EFV	0	9999	9999	187	819	1	2013-08-29	0	0	0	0		0	0	0	0	0	0	0	0	0	0		0	0	0
188	29/08/2013	16/06/2009	4676/09	1	0	37		52	Peasant	16/06/2009	2	27/08/2009	586	2	29/08/2013		1	0	1	15/02/2013	1	28/02/2013	TDF,3TC,EFV	1	Pulmonary TB	15/02/2013	188	642	1	2013-08-29	1	0	0	0		0	0	0	0	0	0	0	0	0	0		0	0	0
189	29/08/2013	05/10/2010	5278/10	1	0	22		64	Sales woman	05/10/2010	2	20/09/2010	167	2	29/08/2013		1	0	0	9999	1	04/11/2010	AZT,3TC,NVP	0	9999	9999	189	440	0	2013-08-29	0	0	0	0		0	0	0	0	0	0	0	0	0	0		0	0	0
190	29/08/2013	14/05/2013	4290/13	0	9	50		54	Peasant	14/05/2013	3	05/05/2013	182	3	29/08/2013		1	0	0	9999	1	28/05/2013	TDF,3TC,EFV	0	9999	9999	190	182	2	2013-08-29	0	0	0	0		0.0177	0	0	0	0	0	0	0	1	0		0	0	1
191	29/08/2013	06/12/2012	4942/12	1	1	19		67	Housewife	06/12/2012	1	29/08/2013		2	29/08/2013		1	0	0	9999	1	25/04/2013	TDF,3TC,EFV Option B+	0	9999	9999	191	482	0	2013-08-29	0	0	0	0		0	0	0	0	0	0	0	0	0	0		0	0	0
192	29/08/2013	23/07/2013	13/4452	0	9	28		50	Peasant	23/07/2013	3	15/08/2013	14	3	29/08/2013		1	0	0	9999	1	29/08/2013	TDF,3TC,EFV	1	Oral thrush	01/08/2013	192	105	0	2013-08-29	0	0	0	0		0	0	0	0	0	0	0	0	0	0		0	0	0
193	29/08/2013	18/11/2010	5471/10	0	9	33		40	Peasant	18/11/2010	3	18/07/2012		3	29/08/2013		1	0	0	9999	1	18/07/2013	TDF,3TC,EFV	0	9999	9999	193	276	1	2013-08-29	0	0	0	0		0	0	0	0	0	0	0	0	0	0		0	0	0
194	29/08/2013	11/06/2013	4351/13	1	0	24		57	Peasant	11/06/2013	1	06/12/2013	224	2	29/08/2013		1	0	0	9999	1	15/08/2013	TDF,3TC,NVP	0	9999	9999	194	466	0	2013-08-29	0			0			0	0	0			0	0		0		0	0	0
195	29/08/2013	27/04/2010	4510/10	0	9	37		54	Builder (Mason)	27/04/2010	2	24/03/2010	41	3	29/08/2013		1	0	0	9999	1	20/07/2010	AZT,3TC,EFV	0	9999	9999	195	101	1	2013-08-29	0	0	0				0	0	0	0	0		0		0		0	0	0
196	29/08/2013	04/09/2008	4986/08	0	9	36		43	Business	04/09/2008	1	03/05/2012	575	2	29/08/2013		1	0	0	9999	0	9999	9999	0	9999	9999	196	481	1	2013-08-29	0		0	0			0	0	0		0	0	0		0		0	0	0
197	29/08/2013	09/08/2012	4512/12	1	0	41		55	Peasant	09/08/2012	2	08/08/2012	255	2	29/08/2013		1	0	0	9999	1	06/09/2012	TDF,3TC,NVP	0	9999	9999	197	303	2	2013-08-29	0	0	0	0		0.00905	0	0	0	0	0	0	0	1	0		0	0	1
198	29/08/2013	15/06/2010	4750/10	1	0	34		38	Peasant	15/06/2010	3	19/06/2010	134	2	29/08/2013		1	0	0	9999	1	22/07/2010	TDF,3TC,NVP	0	9999	9999	198	283	1	2013-08-29	0	0	0	0		0	0	0	0	0	0	0	0	0	0		0	0	0
199	29/08/2013	29/04/2008	4481/08	1	0	31		80	Teacher	29/04/2008	2	16/07/2008	402	2	29/08/2013		1	0	0	9999	0	9999	9999	0	9999	9999	199	439	1	2013-08-29	0	0	0	0			0	0	0	0	0	0	0	1	0		0	0	1
200	29/08/2013	20/10/2009	5290/09	1	0	31		31	Peasant	20/10/2009	3	10/04/2010	122	3	29/08/2013		1	0	0	9999	1	10/06/2010	AZT,3TC,EFV	0	9999	9999	200	126	1	2013-08-29	0	0	0	0		0.0249	0	0	0	0	0	0	0	1	0		0	0	1
201	29/08/2013	01/11/2012	4690/13	0	9	28		55	Peasant	01/11/2012	2	01/03/2013	380	2	29/08/2013		1	0	0	9999	0	9999	9999	0	9999	9999	201	416	0	2013-08-29	0	138	0	0		0	0	0	0	1	0	0	0	0	0		0	1	0
202	29/08/2013	05/03/2013	4146/13	0	9	31		59	Peasant	05/03/2013	2	02/04/2013	264	2	29/08/2013		1	0	0	9999	1	28/05/2013	TDF,3TC,EFV	0	9999	9999	202	431	1	2013-08-29	0	73100	0	0		0	0	0	0.335	1	0	0	1	0	0		0	1	0
203	29/08/2013	06/05/2013	4264/13	1	0	28		71	Peasant	06/05/2013	2	01/10/2012	304	2	29/08/2013		1	0	0	9999	1	14/01/2013	AZT,3TC,EFV	0	9999	9999	203	448	0	2013-08-29	0	0	0	0		0	0	0	0	0	0	0	0	0	0		0	0	0
204	29/08/2013	26/04/2012	4305/12	1	0	32		30	Business	26/04/2012	3	13/02/2012	24	2	29/08/2013		1	0	0	9999	1	26/04/2012	TDF+3TC+NVP	0	9999	9999	204	431	1	2013-08-29	0	0	0	0		0	0	0	0	0	0	0	0	0	0		0	0	0
205	29/08/2013	22/01/2013	4047/13	0	9	27		49	Bike mechanic	22/01/2013	2	19/02/2013	114	3	29/08/2013		1	0	1	11/04/2013	1	19/03/2013	TDF,3TC,EFV	1	Pulmonary TB	11/04/2013	205	114	0	2013-08-29	1	0	0	0		0	0	0	0	0	0	0	0	0	0		0	0	0
206	29/08/2013	25/09/2012	4609/12	1	0	25		56	Peasant	25/07/2012	1	10/05/2013	518	2	29/08/2013		1	0	0	9999	1	18/07/2013	TDF,3TC,EFV	0	9999	9999	206	518	0	2013-08-29	0	33.5	0	0		0	0	0	0	1	0	0	0	0	0		0	1	0
207	29/08/2013	07/02/2008	4152/08	1	0	29		66	Peasant	07/02/2008	1	15/10/2008	529	2	29/08/2013		1	0	0	9999	1	30/04/2013	TDF,3TC,EFV	0	9999	9999	207	600	0	2013-08-29	0	0	0	0		0	0	0	0	0	0	0	0	0	0		0	0	0
208	29/08/2013	22/05/2008	4570/08	1	0	38		51	Peasant	22/05/2008	1	19/03/2011	372	2	29/08/2013		1	0	0	9999	1	24/05/2012	TDF,3TC,EFV	0	9999	9999	208	878	1	2013-08-29	0	0	0			0	0	0	0	0	0		0	0	0		0	0	0
209	29/08/2013	08/11/2007	5770/07	1	0	47		47	Peasant	08/11/2007	1	19/11/2011	390	2	29/08/2013		1	0	0	9999	0	9999	9999	0	9999	9999	209	415	2	2013-08-29	0	0	0			0.221	0	13.9	0	0	0		0	1	1		0	0	1
210	29/08/2013	23/04/2009	4418/09	0	9	34		59	Peasant	23/04/2009	1	27/06/2011	354	2	29/08/2013		1	0	0	9999	1	28/03/2013	TDF,3TC,EFV	0	9999	9999	210	421	1	2013-08-29	0	0	0			0	0	0	0	0	0		0	0	0		0	0	0
211	29/08/2013	04/06/2013	4329/13	1	0	26		37	Peasant	04/06/2013	2	06/06/2013	415	2	29/08/2013		1	0	0	9999	1	06/06/2013	TDF,3TC,EFV Option B+				211	127	0	2013-08-29	0	0	0			0	0	0	0	0	0		0	0	0		0	0	0
212	29/08/2013	30/11/2006	5838/06	1	0	41		52	Peasant	30/11/2006	2	25/01/2007	514	2	29/08/2013		1	0	0	9999	1	24/10/2011	AZT,3TC,NVP	0	9999	9999	212	376	2	2013-08-29	0	0	0			0	0	0	0	0	0		0	0	0		0	0	0
213	29/08/2013	05/04/2011	4285/11	1	0	32		52	Peasant	05/04/2011	1	05/04/2012	354	2	29/08/2013		1	0	0	9999	1	15/11/2012	TDF,3TC,NVP				213	386	1	2013-08-29	0	0	0			0		0	0	0	0		0	0	0		0	0	0
214	29/08/2013	27/04/2010	4512/10	1	0	33		36	Peasant	27/04/2010	3	24/06/2010	19	2	29/08/2013		1	0	0	9999	1	20/07/2010	TDF,3TC,EFV	0	9999	9999	214	386	1	2013-08-29	0	0	0			0		0	0	0	0		0	0	0		0	0	0
215	29/08/2013	05/06/2012	12/4376	0	9	44		74	Peasant	05/06/2012	2	31/07/2012	435	2	29/08/2013		1	0	0	9999	1	26/03/2013	TDF,3TC,EFV	0	9999	9999	215	357	2	2013-08-29	0	0	0			0		0	0	0	0		0	0	0		0	0	0
216	29/08/2013	25/04/2013	4243/13	0	9	35		71	Businessman	25/04/2013	1	25/04/2013	177	2	29/08/2013		1	0	0	9999	1	28/05/2013	TDF,3TC,EFV	0	9999	9999	216	488	1	2013-08-29	0	0	0			0	0	0	0	0	0		0	0	0		0	0	0
217	29/08/2013	26/08/2010	5080/10	1	0	21		59	Student	26/08/2010	1	04/03/2012	363	2	29/08/2013		1	0	0	9999	1	28/02/2013	TDF,3TC,EFV				217	457	0	2013-08-29	0	0	0			0	0	0	0	0	0		0	0	0		0	0	0
218	29/08/2013	07/01/2010	4042/10	1	0	43		66	Peasant	07/01/2010	2	24/11/2011	127	2	29/08/2013		1	0	0	9999	1	08/12/2011	TDF,3TC,EFV	0	9999	9999	218	190	2	2013-08-29	0	0	0			0	0	0	0	0	0		0	0	0		0	0	0
219	29/08/2013	31/03/2009	4357/09	1	1	28		73	Businesswoman	31/03/2009	1	15/03/2012	268	2	29/08/2013		1		0	9999	1	19/07/2012	TDF,3TC,NVP	0	9999	9999	219	429	0	2013-08-29	0	0	0			0	0	0	0	0	0		0	0	0		0	0	0
[truncated: 17 more columns]
